# Supplementary material for: Experimental and MEDT Study of Sydnone–Alkyne Cycloaddition-Based Synthesis of 1,4-Disubstituted Pyrazoles and In Silico Investigation of Their Binding to HCV and HIV Proteins
Source: Molecules. 2026 Apr 9;31(8):1250. doi: 10.3390/molecules31081250 (PMC13118465; doi:10.3390/molecules31081250)
Supplement: Supplementary file 1 [file molecules-31-01250-s001.zip]

Archive with 1 entries (1 files):
- molecules-4216334 supplementary.pdf
